# Supplementary material for: Electrochemical Boron Detection with Ferrocene and Catechol-Functionalized Cyclodextrin Inclusion Complex
Source: Int J Mol Sci. 2025 May 7;26(9):4432. doi: 10.3390/ijms26094432 (PMC12072688; doi:10.3390/ijms26094432)
Supplement: Supplementary file 1 [file ijms-26-04432-s001.zip]

Archive with 1 entries (1 files):
- ijms-3601226-20250508_Supplementary Information v02 nomark.pdf
